# Supplementary material for: Phenolic Profile and Antioxidant Potential of Selected European Astragalus Species: Comparative UHPLC–DAD–ESI/TOF–MS and In Vitro Study
Source: Antioxidants (Basel). 2026 Jun 13;15(6):750. doi: 10.3390/antiox15060750 (PMC13296298; doi:10.3390/antiox15060750)
Supplement: Supplementary file 1 [file antioxidants-15-00750-s001.zip]

Archive with 1 entries (1 files):
- antioxidants-4344361-supplementary.pdf
